# Supplementary material for: A minimalist fluorescent probe for differentiating Cys, Hcy and GSH in live cells
Source: Chem Sci. 2015 Sep 22;7(1):256–60. doi: 10.1039/c5sc02431e (PMC5515046; doi:10.1039/c5sc02431e)
Supplement: Supplementary file 2 [file SC-007-C5SC02431E-s002.cif]

# Electronic Supplementary Material (ESI) for Chemical Science.
# This journal is © The Royal Society of Chemistry 2015

####################################################################### 
# 
# This file contains crystal structure data downloaded from the 
# Cambridge Structural Database (CSD) hosted by the Cambridge 
# Crystallographic Data Centre (CCDC).
# 
# Full information about CCDC data access policies and citation 
# guidelines are available at http://www.ccdc.cam.ac.uk/access/V1 
# 
# Audit and citation data items may have been added by the CCDC. 
# Please retain this information to preserve the provenance of 
# this file and to allow appropriate attribution of the data. 
# 
#######################################################################

data_061614a_huatang
_database_code_depnum_ccdc_archive 'CCDC 1402255'
_audit_update_record             
;
2015-05-21 deposited with the CCDC.
2015-09-22 downloaded from the CCDC.
;
_audit_creation_date             
;
'Thu Jun 19 09:54:51 2014'
;
_audit_creation_method           
;
CrysAlisPro, Oxford Diffraction Ltd.,
Version 1.171.35.21 (release 20-01-2012 CrysAlis171 .NET)
(compiled Jan 23 2012,18:06:46)
;
_chemical_name_common            ?
_chemical_name_systematic        
;
 ? 
;
_chemical_formula_moiety         'C11 H5 F2 N3 O2 S, H2 O'
_chemical_formula_sum            'C11 H7 F2 N3 O3 S'
_chemical_formula_weight         299.26
_chemical_absolute_configuration ad
_chemical_melting_point          ?
_chemical_oxdiff_formula         'C11 H10 S O2'
loop_
_atom_type_symbol
_atom_type_description
_atom_type_scat_dispersion_real
_atom_type_scat_dispersion_imag
_atom_type_scat_source
C C 0.0181 0.0091 'International Tables Vol C Tables 4.2.6.8 and 6.1.1.4'
H H 0.0000 0.0000 'International Tables Vol C Tables 4.2.6.8 and 6.1.1.4'
N N 0.0311 0.0180 'International Tables Vol C Tables 4.2.6.8 and 6.1.1.4'
O O 0.0492 0.0322 'International Tables Vol C Tables 4.2.6.8 and 6.1.1.4'
F F 0.0727 0.0534 'International Tables Vol C Tables 4.2.6.8 and 6.1.1.4'
S S 0.3331 0.5567 'International Tables Vol C Tables 4.2.6.8 and 6.1.1.4'

_space_group_crystal_system      monoclinic
_space_group_IT_number           5
_space_group_name_H-M_alt        'C 1 2 1'
_space_group_name_Hall           'C 2y'
loop_
_space_group_symop_id
_space_group_symop_operation_xyz
1 'x, y, z'
2 '-x, y, -z'
3 'x+1/2, y+1/2, z'
4 '-x+1/2, y+1/2, -z'

_cell_length_a                   26.261(3)
_cell_length_b                   5.1620(4)
_cell_length_c                   9.7804(10)
_cell_angle_alpha                90.0
_cell_angle_beta                 111.188(12)
_cell_angle_gamma                90.0
_cell_volume                     1236.2(2)
_cell_formula_units_Z            4
_cell_measurement_reflns_used    1396
_cell_measurement_temperature    173(2)
_cell_measurement_theta_max      71.4446
_cell_measurement_theta_min      3.6072
_cell_oxdiff_angle_alpha         90.078(8)
_cell_oxdiff_angle_beta          111.191(11)
_cell_oxdiff_angle_gamma         89.932(8)
_cell_oxdiff_length_a            26.271(3)
_cell_oxdiff_length_b            5.1603(4)
_cell_oxdiff_length_c            9.7801(12)
_cell_oxdiff_measurement_reflns_used 1403
_cell_oxdiff_volume              1236.2(2)
_exptl_absorpt_coefficient_mu    2.715
_exptl_absorpt_correction_T_max  1.00000
_exptl_absorpt_correction_T_min  0.92805
_exptl_absorpt_correction_type   multi-scan
_exptl_absorpt_process_details   
;
CrysAlisPro, Agilent Technologies,
Version 1.171.35.21 (release 20-01-2012 CrysAlis171 .NET)
(compiled Jan 23 2012,18:06:46)
Empirical absorption correction using spherical harmonics,
 implemented in SCALE3 ABSPACK scaling algorithm.
;
_exptl_crystal_colour            yellow
_exptl_crystal_density_diffrn    1.608
_exptl_crystal_density_meas      ?
_exptl_crystal_density_method    'not measured'
_exptl_crystal_description       needle
_exptl_crystal_F_000             608
_exptl_crystal_size_max          0.41
_exptl_crystal_size_mid          0.06
_exptl_crystal_size_min          0.01
_exptl_special_details           
;
 ? 
;
_diffrn_reflns_av_R_equivalents  0.0301
_diffrn_reflns_av_unetI/netI     0.0447
_diffrn_reflns_limit_h_max       32
_diffrn_reflns_limit_h_min       -25
_diffrn_reflns_limit_k_max       6
_diffrn_reflns_limit_k_min       -6
_diffrn_reflns_limit_l_max       8
_diffrn_reflns_limit_l_min       -11
_diffrn_reflns_number            2430
_diffrn_reflns_theta_full        71.58
_diffrn_reflns_theta_max         71.58
_diffrn_reflns_theta_min         3.61
_diffrn_ambient_temperature      173(2)
_diffrn_detector_area_resol_mean 16.1270
_diffrn_measured_fraction_theta_full 0.965
_diffrn_measured_fraction_theta_max 0.965
_diffrn_measurement_details      
;
#__ type_ start__ end____ width___ exp.time_
  1 omega   12.00   42.00   1.0000    8.0000
omega____ theta____ kappa____ phi______ frames
    -        0.0000  -99.0000  -60.0000 30

#__ type_ start__ end____ width___ exp.time_
  2 omega   37.00   70.00   1.0000    8.0000
omega____ theta____ kappa____ phi______ frames
    -        0.0000 -178.0000 -180.0000 33

#__ type_ start__ end____ width___ exp.time_
  3 omega    5.00   30.00   1.0000    8.0000
omega____ theta____ kappa____ phi______ frames
    -        0.0000  -99.0000   30.0000 25

#__ type_ start__ end____ width___ exp.time_
  4 omega   30.00  120.00   1.0000   32.0000
omega____ theta____ kappa____ phi______ frames
    -       55.0000   77.0000  -30.0000 90

#__ type_ start__ end____ width___ exp.time_
  5 omega   34.00  106.00   1.0000   32.0000
omega____ theta____ kappa____ phi______ frames
    -       55.0000   37.0000  120.0000 72

#__ type_ start__ end____ width___ exp.time_
  6 omega -134.00  -87.00   1.0000   64.0000
omega____ theta____ kappa____ phi______ frames
    -      -64.0000 -140.0000  -98.0000 47

#__ type_ start__ end____ width___ exp.time_
  7 omega -141.00  -57.00   1.0000   64.0000
omega____ theta____ kappa____ phi______ frames
    -      -64.0000  178.0000   90.0000 84

#__ type_ start__ end____ width___ exp.time_
  8 omega   38.00   67.00   1.0000   64.0000
omega____ theta____ kappa____ phi______ frames
    -      110.0000 -111.0000  120.0000 29

#__ type_ start__ end____ width___ exp.time_
  9 omega   40.00   70.00   1.0000   64.0000
omega____ theta____ kappa____ phi______ frames
    -      110.0000  -25.0000   90.0000 30

#__ type_ start__ end____ width___ exp.time_
 10 omega   51.00   77.00   1.0000   64.0000
omega____ theta____ kappa____ phi______ frames
    -      110.0000  -50.0000   60.0000 26

#__ type_ start__ end____ width___ exp.time_
 11 omega   39.00   67.00   1.0000   64.0000
omega____ theta____ kappa____ phi______ frames
    -      110.0000  -25.0000  -90.0000 28

#__ type_ start__ end____ width___ exp.time_
 12 omega  109.00  143.00   1.0000   64.0000
omega____ theta____ kappa____ phi______ frames
    -      110.0000  -88.0000  -90.0000 34

#__ type_ start__ end____ width___ exp.time_
 13 omega   47.00  125.00   1.0000   64.0000
omega____ theta____ kappa____ phi______ frames
    -      110.0000  -88.0000   60.0000 78

#__ type_ start__ end____ width___ exp.time_
 14 omega   40.00   70.00   1.0000   64.0000
omega____ theta____ kappa____ phi______ frames
    -      110.0000  -25.0000 -120.0000 30

#__ type_ start__ end____ width___ exp.time_
 15 omega  141.00  172.00   1.0000   64.0000
omega____ theta____ kappa____ phi______ frames
    -      110.0000   25.0000 -150.0000 31

#__ type_ start__ end____ width___ exp.time_
 16 omega   94.00  136.00   1.0000   64.0000
omega____ theta____ kappa____ phi______ frames
    -      110.0000   25.0000 -150.0000 42

#__ type_ start__ end____ width___ exp.time_
 17 omega   40.00   72.00   1.0000   64.0000
omega____ theta____ kappa____ phi______ frames
    -      110.0000  -25.0000    0.0000 32

#__ type_ start__ end____ width___ exp.time_
 18 omega   76.00  106.00   1.0000   64.0000
omega____ theta____ kappa____ phi______ frames
    -      110.0000  -88.0000  -90.0000 30

#__ type_ start__ end____ width___ exp.time_
 19 omega   45.00   70.00   1.0000   64.0000
omega____ theta____ kappa____ phi______ frames
    -      110.0000  -25.0000 -150.0000 25

#__ type_ start__ end____ width___ exp.time_
 20 omega   43.00   72.00   1.0000   64.0000
omega____ theta____ kappa____ phi______ frames
    -      110.0000  -88.0000 -180.0000 29

#__ type_ start__ end____ width___ exp.time_
 21 omega   84.00  110.00   1.0000   64.0000
omega____ theta____ kappa____ phi______ frames
    -      110.0000  -88.0000 -180.0000 26

#__ type_ start__ end____ width___ exp.time_
 22 omega   40.00   66.00   1.0000   64.0000
omega____ theta____ kappa____ phi______ frames
    -      110.0000 -111.0000   30.0000 26
;
_diffrn_measurement_device_type  'Xcalibur, Sapphire3, Gemini ultra'
_diffrn_measurement_method       '\w scans'
_diffrn_orient_matrix_UB_11      -0.0452458000
_diffrn_orient_matrix_UB_12      0.1062021000
_diffrn_orient_matrix_UB_13      -0.1378539000
_diffrn_orient_matrix_UB_21      0.0153939000
_diffrn_orient_matrix_UB_22      0.2787625000
_diffrn_orient_matrix_UB_23      0.0562132000
_diffrn_orient_matrix_UB_31      0.0408556000
_diffrn_orient_matrix_UB_32      0.0122317000
_diffrn_orient_matrix_UB_33      -0.0799068000
_diffrn_radiation_monochromator  mirror
_diffrn_radiation_type           CuK\a
_diffrn_radiation_wavelength     1.54178
_diffrn_source                   'Enhance Ultra (Cu) X-ray Source'
_diffrn_standards_decay_%        ?
_diffrn_standards_interval_count ?
_diffrn_standards_interval_time  ?
_diffrn_standards_number         ?
_reflns_number_gt                1709
_reflns_number_total             1770
_reflns_odcompleteness_completeness 98.70
_reflns_odcompleteness_iscentric 1
_reflns_odcompleteness_theta     66.97
_reflns_threshold_expression     >2sigma(I)
_computing_cell_refinement       
;
CrysAlisPro, Agilent Technologies,
Version 1.171.35.21 (release 20-01-2012 CrysAlis171 .NET)
(compiled Jan 23 2012,18:06:46)
;
_computing_data_collection       
;
CrysAlisPro, Agilent Technologies,
Version 1.171.35.21 (release 20-01-2012 CrysAlis171 .NET)
(compiled Jan 23 2012,18:06:46)
;
_computing_data_reduction        
;
CrysAlisPro, Agilent Technologies,
Version 1.171.35.21 (release 20-01-2012 CrysAlis171 .NET)
(compiled Jan 23 2012,18:06:46)
;
_computing_molecular_graphics    'Olex2 (Dolomanov et al., 2009)'
_computing_publication_material  'Olex2 (Dolomanov et al., 2009)'
_computing_structure_refinement  'XL (Sheldrick, 2008)'
_computing_structure_solution    'SHELXS-97 (Sheldrick, 1990)'
_refine_diff_density_max         0.245
_refine_diff_density_min         -0.247
_refine_diff_density_rms         0.046
_refine_ls_abs_structure_details 'Flack H D (1983), Acta Cryst. A39, 876-881'
_refine_ls_abs_structure_Flack   -0.02(2)
_refine_ls_extinction_coef       ?
_refine_ls_extinction_method     none
_refine_ls_goodness_of_fit_ref   1.088
_refine_ls_hydrogen_treatment    constr
_refine_ls_matrix_type           full
_refine_ls_number_parameters     183
_refine_ls_number_reflns         1770
_refine_ls_number_restraints     1
_refine_ls_R_factor_all          0.0308
_refine_ls_R_factor_gt           0.0293
_refine_ls_restrained_S_all      1.088
_refine_ls_shift/su_max          0.001
_refine_ls_shift/su_mean         0.000
_refine_ls_structure_factor_coef Fsqd
_refine_ls_weighting_details     
'calc w=1/[\s^2^(Fo^2^)+(0.0536P)^2^+0.4826P] where P=(Fo^2^+2Fc^2^)/3'
_refine_ls_weighting_scheme      calc
_refine_ls_wR_factor_gt          0.0848
_refine_ls_wR_factor_ref         0.0857
_refine_special_details          
;
 Refinement of F^2^ against ALL reflections.  The weighted R-factor wR and 
 goodness of fit S are based on F^2^, conventional R-factors R are based 
 on F, with F set to zero for negative F^2^. The threshold expression of 
 F^2^ > 2sigma(F^2^) is used only for calculating R-factors(gt) etc. and is 
 not relevant to the choice of reflections for refinement.  R-factors based 
 on F^2^ are statistically about twice as large as those based on F, and R- 
 factors based on ALL data will be even larger. 
;
_olex2_refinement_description    
;
1. Fixed Uiso
 At 1.2 times of:
  All C(H) groups, All C(H,H) groups, All N(H) groups, All O(H,H) groups
 At 1.5 times of:
  All O(H) groups
2. Others
 Fixed Sof: H4A(0.5) H4B(0.5) H3A(0.5) H3B(0.5)
3.a Riding coordinates:
 O4(H4A,H4B), O3(H3A,H3B)
3.b Ternary CH refined with riding coordinates:
 C4(H4)
3.c Secondary CH2 refined with riding coordinates:
 C5(H5A,H5B)
3.d Aromatic/amide H refined with riding coordinates:
 N3(H3)
3.e Idealised tetrahedral OH refined as rotating group:
 O2(H2)
;
_atom_sites_solution_hydrogens   geom
_atom_sites_solution_primary     direct
_atom_sites_solution_secondary   difmap
loop_
_atom_site_label
_atom_site_type_symbol
_atom_site_fract_x
_atom_site_fract_y
_atom_site_fract_z
_atom_site_U_iso_or_equiv
_atom_site_adp_type
_atom_site_occupancy
_atom_site_symmetry_multiplicity
_atom_site_calc_flag
_atom_site_disorder_assembly
_atom_site_disorder_group
_atom_site_refinement_flags_posn
_atom_site_refinement_flags_adp
S1 S 0.31348(2) 0.73976(14) 0.63049(6) 0.02904(16) Uani 1 1 d . . . .
F1 F 0.37977(6) 0.8027(4) 1.27194(15) 0.0384(4) Uani 1 1 d . . . .
F2 F 0.30216(7) 1.1280(4) 1.09368(18) 0.0394(4) Uani 1 1 d . . . .
O1 O 0.46110(8) 0.7495(5) 0.7687(2) 0.0394(4) Uani 1 1 d . . . .
O2 O 0.43573(8) 0.5681(4) 0.54789(19) 0.0358(5) Uani 1 1 d . . . .
H2 H 0.4567 0.6802 0.5347 0.054 Uiso 1 1 calc . . GR .
N1 N 0.45395(9) 0.2716(6) 1.2457(2) 0.0349(5) Uani 1 1 d . . . .
N2 N 0.23258(10) 1.2166(6) 0.7223(3) 0.0417(6) Uani 1 1 d . . . .
N3 N 0.40097(9) 0.3916(5) 0.8600(2) 0.0295(5) Uani 1 1 d . . . .
H3 H 0.4202 0.2704 0.9198 0.035 Uiso 1 1 calc . . R .
C1 C 0.42552(10) 0.4178(6) 1.1666(3) 0.0295(5) Uani 1 1 d . . . .
C2 C 0.26654(10) 1.0832(6) 0.7953(3) 0.0306(6) Uani 1 1 d . . . .
C3 C 0.43547(10) 0.5897(5) 0.6814(3) 0.0268(5) Uani 1 1 d . . . .
C4 C 0.39796(10) 0.3888(5) 0.7099(3) 0.0264(5) Uani 1 1 d . . . .
H4 H 0.4102 0.2141 0.6901 0.032 Uiso 1 1 calc . . R .
C5 C 0.33980(10) 0.4287(5) 0.6034(3) 0.0273(5) Uani 1 1 d . . . .
H5A H 0.3162 0.2897 0.6175 0.033 Uiso 1 1 calc . . R .
H5B H 0.3390 0.4170 0.5016 0.033 Uiso 1 1 calc . . R .
C6 C 0.33397(9) 0.7413(7) 0.8222(2) 0.0252(4) Uani 1 1 d . . . .
C7 C 0.37531(10) 0.5744(5) 0.9138(3) 0.0257(5) Uani 1 1 d . . . .
C8 C 0.38826(9) 0.5949(6) 1.0671(3) 0.0262(5) Uani 1 1 d . . . .
C9 C 0.36415(10) 0.7824(6) 1.1265(3) 0.0284(6) Uani 1 1 d . . . .
C10 C 0.32500(10) 0.9444(6) 1.0373(3) 0.0288(5) Uani 1 1 d . . . .
C11 C 0.30938(9) 0.9196(5) 0.8864(3) 0.0261(5) Uani 1 1 d . . . .
O4 O 0.5000 0.0944(6) 1.0000 0.0338(6) Uani 1 2 d . . S T
H4A H 0.5126 -0.0021 1.0752 0.041 Uiso 0.50 1 d . . R .
H4B H 0.4874 -0.0021 0.9248 0.041 Uiso 0.50 1 d . . R .
O3 O 0.5000 0.9367(6) 0.5000 0.0303(5) Uani 1 2 d . . S T
H3A H 0.4838 1.0301 0.4252 0.036 Uiso 0.50 1 d . . R .
H3B H 0.5162 1.0301 0.5748 0.036 Uiso 0.50 1 d . . R .

loop_
_atom_site_aniso_label
_atom_site_aniso_U_11
_atom_site_aniso_U_22
_atom_site_aniso_U_33
_atom_site_aniso_U_23
_atom_site_aniso_U_13
_atom_site_aniso_U_12
S1 0.0342(3) 0.0279(3) 0.0204(3) 0.0019(3) 0.0044(2) 0.0053(3)
F1 0.0417(8) 0.0519(12) 0.0199(7) 0.0023(7) 0.0091(6) 0.0008(8)
F2 0.0451(8) 0.0423(10) 0.0341(8) -0.0003(8) 0.0183(7) 0.0086(8)
O1 0.0457(10) 0.0355(10) 0.0357(9) -0.0096(11) 0.0131(8) -0.0094(11)
O2 0.0419(10) 0.0425(12) 0.0228(9) 0.0005(9) 0.0113(8) -0.0107(10)
N1 0.0386(11) 0.0375(15) 0.0249(10) 0.0069(11) 0.0071(9) 0.0028(12)
N2 0.0397(12) 0.0482(16) 0.0356(12) 0.0057(14) 0.0115(10) 0.0150(14)
N3 0.0365(11) 0.0276(13) 0.0233(10) 0.0076(9) 0.0094(8) 0.0083(10)
C1 0.0306(12) 0.0337(14) 0.0230(12) 0.0018(12) 0.0083(10) -0.0021(12)
C2 0.0282(12) 0.0345(15) 0.0299(12) -0.0010(12) 0.0116(11) 0.0002(12)
C3 0.0281(11) 0.0268(13) 0.0223(11) 0.0034(11) 0.0054(9) 0.0043(11)
C4 0.0346(12) 0.0217(13) 0.0220(11) 0.0003(9) 0.0091(10) 0.0001(11)
C5 0.0314(11) 0.0240(12) 0.0244(11) -0.0034(11) 0.0074(10) -0.0026(11)
C6 0.0238(10) 0.0260(11) 0.0233(10) 0.0032(12) 0.0055(8) -0.0030(12)
C7 0.0275(11) 0.0226(12) 0.0261(12) 0.0052(10) 0.0088(10) -0.0036(10)
C8 0.0238(10) 0.0295(14) 0.0224(11) 0.0036(10) 0.0047(9) -0.0029(11)
C9 0.0295(11) 0.0351(17) 0.0197(10) 0.0010(11) 0.0077(9) -0.0051(11)
C10 0.0295(11) 0.0305(14) 0.0283(12) -0.0007(12) 0.0129(10) -0.0032(11)
C11 0.0244(10) 0.0263(13) 0.0259(12) 0.0030(11) 0.0069(9) -0.0015(11)
O4 0.0431(14) 0.0326(15) 0.0208(11) 0.000 0.0056(10) 0.000
O3 0.0353(12) 0.0323(14) 0.0208(11) 0.000 0.0070(10) 0.000

_geom_special_details            
;
 All esds (except the esd in the dihedral angle between two l.s. planes) 
 are estimated using the full covariance matrix.  The cell esds are taken 
 into account individually in the estimation of esds in distances, angles 
 and torsion angles; correlations between esds in cell parameters are only 
 used when they are defined by crystal symmetry.  An approximate (isotropic) 
 treatment of cell esds is used for estimating esds involving l.s. planes. 
;
loop_
_geom_bond_atom_site_label_1
_geom_bond_atom_site_label_2
_geom_bond_distance
_geom_bond_site_symmetry_2
_geom_bond_publ_flag
S1 C5 1.805(3) . ?
S1 C6 1.754(2) . ?
F1 C9 1.335(3) . ?
F2 C10 1.342(3) . ?
O1 C3 1.203(4) . ?
O2 H2 0.8400 . ?
O2 C3 1.313(3) . ?
N1 C1 1.144(4) . ?
N2 C2 1.149(4) . ?
N3 H3 0.8800 . ?
N3 C4 1.441(3) . ?
N3 C7 1.371(3) . ?
C1 C8 1.432(4) . ?
C2 C11 1.431(4) . ?
C3 C4 1.524(4) . ?
C4 H4 1.0000 . ?
C4 C5 1.520(3) . ?
C5 H5A 0.9900 . ?
C5 H5B 0.9900 . ?
C6 C7 1.421(4) . ?
C6 C11 1.397(4) . ?
C7 C8 1.416(3) . ?
C8 C9 1.393(4) . ?
C9 C10 1.367(4) . ?
C10 C11 1.387(4) . ?
O4 H4A 0.8505 . ?
O4 H4B 0.8505 . ?
O3 H3A 0.8507 . ?
O3 H3B 0.8507 . ?

loop_
_geom_angle_atom_site_label_1
_geom_angle_atom_site_label_2
_geom_angle_atom_site_label_3
_geom_angle
_geom_angle_site_symmetry_1
_geom_angle_site_symmetry_3
_geom_angle_publ_flag
C6 S1 C5 100.08(14) . . ?
C3 O2 H2 109.5 . . ?
C4 N3 H3 118.5 . . ?
C7 N3 H3 118.5 . . ?
C7 N3 C4 123.0(2) . . ?
N1 C1 C8 177.9(3) . . ?
N2 C2 C11 179.2(3) . . ?
O1 C3 O2 124.1(2) . . ?
O1 C3 C4 124.7(2) . . ?
O2 C3 C4 111.1(2) . . ?
N3 C4 C3 112.2(2) . . ?
N3 C4 H4 107.7 . . ?
N3 C4 C5 111.6(2) . . ?
C3 C4 H4 107.7 . . ?
C5 C4 C3 109.8(2) . . ?
C5 C4 H4 107.7 . . ?
S1 C5 H5A 109.4 . . ?
S1 C5 H5B 109.4 . . ?
C4 C5 S1 111.28(18) . . ?
C4 C5 H5A 109.4 . . ?
C4 C5 H5B 109.4 . . ?
H5A C5 H5B 108.0 . . ?
C7 C6 S1 122.7(2) . . ?
C11 C6 S1 118.1(2) . . ?
C11 C6 C7 119.2(2) . . ?
N3 C7 C6 123.0(2) . . ?
N3 C7 C8 119.7(2) . . ?
C8 C7 C6 117.3(2) . . ?
C7 C8 C1 121.0(2) . . ?
C9 C8 C1 117.5(2) . . ?
C9 C8 C7 121.4(2) . . ?
F1 C9 C8 119.2(2) . . ?
F1 C9 C10 120.2(2) . . ?
C10 C9 C8 120.6(2) . . ?
F2 C10 C9 121.0(2) . . ?
F2 C10 C11 119.9(2) . . ?
C9 C10 C11 119.2(2) . . ?
C6 C11 C2 119.7(2) . . ?
C10 C11 C2 118.1(2) . . ?
C10 C11 C6 122.1(2) . . ?
H4A O4 H4B 108.3 . . ?
H3A O3 H3B 111.0 . . ?
